# Supplementary material for: Ebola virus VP35 hijacks the PKA-CREB1 pathway for replication and pathogenesis by AKIP1 association
Source: Nat Commun. 2022 Apr 26;13:2256. doi: 10.1038/s41467-022-29948-4 (PMC9042921; doi:10.1038/s41467-022-29948-4)
Supplement: Supplementary file 4 — Source Data [file 41467_2022_29948_MOESM4_ESM.xlsx]

## Sheet: Fig.1a
Figure 1a

## Sheet: Fig.1b
Figure 1b

## Sheet: Fig.1c
Figure 1c

## Sheet: Fig.1d
Figure 1d

## Sheet: Fig.1e
Figure 1e

## Sheet: Fig.1f
Figure 1f

## Sheet: Fig.3a
Figure 3a

## Sheet: Fig.3c
Figure 3c

## Sheet: Fig.3d
Figure 3d
PKA kinase	Ad-null			Ad-VP35
Replicates	1	2	3	1	2	3
AKIP1+/+	1.20959	0.919681	0.870733	2.75061	2.91835	2.08083
AKIP1-/-	0.110257	0.163555	0.160952	0.172706	0.147107	0.244928

## Sheet: Fig.3e
Figure 3e
cAMP concentration	Non-infection			infection
Replicates	1	2	3	1	2	3
AKIP1+/+	1.25	1.2	1.62	5.58	6.64	4.76
AKIP1-/-	0.99	0.92	1.1	2.32	2.42	2.47

[truncated: 48 more sheets: Fig.4a, Fig.4d, Fig.4e, Fig.5b, Fig.5d, Fig.5e, Fig.5f, Fig.5g, Fig.6a, Fig.6b, Fig.6c, Fig.6d, Fig.6e, Fig.6f, Fig.6g, Fig.6h, Fig.7a, Fig.7b, Fig.7c, Fig.7e …]
